# Supplementary material for: A framework to characterize the performance of early warning index alarm systems for patient monitoring
Source: MethodsX. 2019 Jul 8;6:1660–7. doi: 10.1016/j.mex.2019.07.003 (PMC6660561; doi:10.1016/j.mex.2019.07.003)
Supplement: Supplementary file 1 [file mmc1.zip]

Archive with 3 entries (2 files):
- data_responsive.csv
- __MACOSX/
- __MACOSX/._data_responsive.csv
