# Supplementary material for: A framework to characterize the performance of early warning index alarm systems for patient monitoring
Source: MethodsX. 2019 Jul 8;6:1660–7. doi: 10.1016/j.mex.2019.07.003 (PMC6660561; doi:10.1016/j.mex.2019.07.003)
Supplement: Supplementary file 1 [file mmc1.zip › data_responsive.csv]

id	time_warning	time_event	iscontrol
2291	3	16	0
2292	53	114	0
2292	65	114	0
2301	9	14	0
2302	30	50	0
401	18	71	0
401	21	71	0
401	24	71	0
401	33	71	0
401	36	71	0
401	39	71	0
401	60	71	0
402	7	7	0
2551	44	85	0
2551	52	85	0
2551	56	85	0
2551	58	85	0
2551	77	85	0
2551	85	85	0
2552	3	12	0
2552	6	12	0
2621	6	7	0
2671	1	64	0
2671	17	64	0
2671	24	64	0
2671	35	64	0
2672	7	14	0
2711	75	88	0
2711	85	88	0
2712	3	15	0
2761	10	19	0
2762	68	82	0
2622	NA	30	0
374	1	NA	1
374	56	NA	1
385	17	NA	1
385	85	NA	1
408	22	NA	1
408	24	NA	1
408	41	NA	1
408	46	NA	1
408	55	NA	1
408	69	NA	1
408	73	NA	1
408	91	NA	1
408	98	NA	1
408	104	NA	1
428	1	NA	1
428	5	NA	1
428	12	NA	1
428	55	NA	1
428	69	NA	1
428	71	NA	1
428	85	NA	1
428	93	NA	1
428	97	NA	1
428	100	NA	1
428	102	NA	1
428	107	NA	1
490	1	NA	1
490	11	NA	1
490	77	NA	1
490	81	NA	1
359	NA	NA	1
361	NA	NA	1
371	NA	NA	1
485	NA	NA	1
495	NA	NA	1
377	NA	NA	1
475	NA	NA	1
